# Supplementary material for: Poly(sodium styrene sulfonate)-Grafted SiO2 Nanoparticle: Synthesis and Use as a Water-Insoluble Dispersant for Coal Water Slurry
Source: Polymers (Basel). 2024 Dec 25;17(1):21. doi: 10.3390/polym17010021 (PMC11722859; doi:10.3390/polym17010021)
Supplement: Supplementary file 1 [file polymers-17-00021-s001.zip]

Archive with 1 entries (1 files):
- polymers-3362797-supplementary.pdf
